# Supplementary material for: Secondary Metabolites Profiling, Antimicrobial and Cytotoxic Properties of Commiphora gileadensis L. Leaves, Seeds, Callus, and Cell Suspension Extracts
Source: Metabolites. 2023 Apr 10;13(4):537. doi: 10.3390/metabo13040537 (PMC10146941; doi:10.3390/metabo13040537)
Supplement: Supplementary file 1 [file metabolites-13-00537-s001.zip]

Archive with 1 entries (1 files):
- metabolites-2105495-supplementary.pdf
